# Supplementary material for: Social Media Discourse on Breast Cancer Screening Barriers in Japanese and English: Cross-Sectional Infodemiology Study
Source: J Med Internet Res. 2026 Jul 31;28:e97772. doi: 10.2196/97772 (PMC13427078; doi:10.2196/97772)
Supplement: Multimedia Appendix 1 [file jmir-v28-e97772-s001.xlsx]

## Sheet: Extracted sentiments_barriers
	Correspondence between Japanese and English terms for extracted sentiments/barriers
	English Translations	Terms (Japanese)
	Pain	痛い
	Appointment	予約
	Abnormality	異常
	Detection	発見
	Early	早期
	Relief	安心
	Fear	怖い
	Lump	しこり
	Time	時間
	Anxiety	不安
	Success	無事
	Cost	費用
	Work	仕事
	Dense	デンス (ブレスト)
	Busy	忙しい
	Yearly	毎年
	Quick	早い
	Important	大切
